# Supplementary material for: Amelioration of oxygen-induced retinopathy in neonatal mice with fetal growth restriction
Source: Front Cell Dev Biol. 2024 Feb 16;12:1288212. doi: 10.3389/fcell.2024.1288212 (PMC10904624; doi:10.3389/fcell.2024.1288212)
Supplement: Supplementary file 4 [file DataSheet1.CSV]

	ensembl_ID	symbol	cluster
802	ENSMUSG00000091957	Rps2-ps10	1
353	ENSMUSG00000106235	Gm33347	1
759	ENSMUSG00000018868	Pnpla5	1
819	ENSMUSG00000035296	Sgcg	1
526	ENSMUSG00000094497	Gm8210	1
455	ENSMUSG00000109651	Gm45463	1
354	ENSMUSG00000107470	Gm3375	1
303	ENSMUSG00000083833	Gm13841	1
799	ENSMUSG00000113061	Rps18-ps5	1
682	ENSMUSG00000081824	Ndufs5-ps	1
809	ENSMUSG00000037846	Rtkn2	1
788	ENSMUSG00000096403	Rnps1-ps	1
856	ENSMUSG00000033450	Tagap	1
869	ENSMUSG00000059058	Tma7-ps	1
966	ENSMUST00000165066.8	ENSMUST00000165066.8	1
800	ENSMUSG00000069117	Rps18-ps6	1
796	ENSMUSG00000094664	Rpl35a-ps6	1
794	ENSMUSG00000067575	Rpl35a-ps3	1
513	ENSMUSG00000117730	Gm5503	1
793	ENSMUSG00000081214	Rpl35a-ps2	1
363	ENSMUSG00000117278	Gm36684	1
792	ENSMUSG00000068396	Rpl34-ps1	1
786	ENSMUSG00000112858	Rnf212b	1
90	ENSMUSG00000060149	BC002059	1
482	ENSMUSG00000115575	Gm49024	1
999	ENSMUST00000239253.2	ENSMUST00000239253.2	1
878	ENSMUSG00000005628	Tmod4	1
313	ENSMUSG00000072594	Gm16439	1
529	ENSMUSG00000063696	Gm8730	1
200	ENSMUSG00000043311	D17H6S53E	1
501	ENSMUSG00000116876	Gm49721	1
776	ENSMUSG00000045378	Pxt1	1
659	ENSMUSG00000052396	Mogat2	1
995	ENSMUST00000234619.2	ENSMUST00000234619.2	1
338	ENSMUSG00000100788	Gm21122	1
31	ENSMUSG00000043939	A530064D06Rik	1
397	ENSMUSG00000110542	Gm39139	1
791	ENSMUSG00000083411	Rpl30-ps10	1
577	ENSMUSG00000079339	Ifit1bl1	1
816	ENSMUSG00000019368	Sec14l4	1
674	ENSMUSG00000025401	Myo1a	1
173	ENSMUSG00000042501	Cpa6	1
308	ENSMUSG00000082957	Gm15303	1
506	ENSMUSG00000117721	Gm50221	1
969	ENSMUST00000170335.4	ENSMUST00000170335.4	1
990	ENSMUST00000212412.2	ENSMUST00000212412.2	1
96	ENSMUSG00000048905	Bnip5	1
771	ENSMUSG00000026064	Ptp4a1 ENSMUSG00000026064	1
943	ENSMUSG00000095909	Zfp997	1
954	ENSMUST00000136051.2	ENSMUST00000136051.2	1
17	ENSMUSG00000020624	4933434M16Rik	1
608	ENSMUSG00000041498	Kif14	1
443	ENSMUSG00000109286	Gm44541	1
209	ENSMUSG00000021758	Ddx4	1
848	ENSMUSG00000040489	Sox30	1
223	ENSMUSG00000026564	Dusp27	1
851	ENSMUSG00000044933	Sstr3	1
980	ENSMUST00000182259.8	ENSMUST00000182259.8	1
737	ENSMUSG00000025451	Paip1	1
859	ENSMUSG00000047347	Tdg-ps	1
485	ENSMUSG00000115381	Gm49266	1
773	ENSMUSG00000025314	Ptprj	1
756	ENSMUSG00000097851	Platr30	1
428	ENSMUSG00000107163	Gm43496	1
417	ENSMUSG00000100690	Gm4322	1
552	ENSMUSG00000086513	Gvin-ps1 ENSMUSG00000086513	1
981	ENSMUST00000182342.2	ENSMUST00000182342.2	1
205	ENSMUSG00000019929	Dcn	1
714	ENSMUSG00000058981	Olfr1406	1
480	ENSMUSG00000111690	Gm48720	1
163	ENSMUSG00000023959	Clic5	1
497	ENSMUSG00000116842	Gm49588	1
297	ENSMUSG00000086962	Gm12248	1
509	ENSMUSG00000073010	Gm5127	1
565	ENSMUSG00000032360	Hcrtr2	1
22	ENSMUSG00000115837	9130002K18Rik	1
384	ENSMUSG00000102482	Gm37924	1
766	ENSMUSG00000041730	Prrxl1	1
983	ENSMUST00000184678.2	ENSMUST00000184678.2	1
914	ENSMUSG00000090411	Vmn1r174	1
557	ENSMUSG00000060586	H2-Eb1	1
569	ENSMUSG00000078249	Hmga1b	1
193	ENSMUSG00000015340	Cybb	1
291	ENSMUSG00000073403	Gm10499	1
663	ENSMUSG00000078480	Mrpl48-ps	1
559	ENSMUSG00000035929	H2-Q4	1
347	ENSMUSG00000101741	Gm28055	1
136	ENSMUSG00000030724	Cd19	1
89	ENSMUSG00000085041	BB031773	1
547	ENSMUSG00000022286	Grhl2	1
198	ENSMUSG00000115432	D130009I18Rik	1
934	ENSMUSG00000070902	Zfp352	1
418	ENSMUSG00000079362	Gm43302	1
688	ENSMUSG00000020411	Nipal4	1
613	ENSMUSG00000092054	Kif4-ps	1
425	ENSMUSG00000105824	Gm43466	1
805	ENSMUSG00000047676	Rpsa-ps10	1
750	ENSMUSG00000031233	Pgk2	1
964	ENSMUST00000159827.3	ENSMUST00000159827.3	1
323	ENSMUSG00000110569	Gm18860	1
311	ENSMUSG00000087082	Gm15423	1
135	ENSMUSG00000021624	Cd180	1
219	ENSMUSG00000042707	Dnali1	1
769	ENSMUSG00000024114	Prss41	1
916	ENSMUSG00000061829	Vmn1r214	1
161	ENSMUSG00000030364	Clec2h	1
12	ENSMUSG00000112141	4930563J15Rik	1
915	ENSMUSG00000095125	Vmn1r198	1
24	ENSMUSG00000039133	9330171B17Rik	1
920	ENSMUSG00000094950	Vmn2r66	1
310	ENSMUSG00000085109	Gm15356	1
144	ENSMUSG00000028217	Cdh17	1
1000	ENSMUST00000239284.2	ENSMUST00000239284.2	1
715	ENSMUSG00000048356	Olfr1496	1
803	ENSMUSG00000081684	Rps2-ps13	1
731	ENSMUSG00000045559	Olfr827	1
294	ENSMUSG00000114345	Gm10873	1
919	ENSMUSG00000096002	Vmn2r53	1
933	ENSMUSG00000101532	Zbed4-ps1	1
560	ENSMUSG00000027870	Hao2	1
518	ENSMUSG00000073371	Gm6594	1
11	ENSMUSG00000046958	4930432E11Rik	1
798	ENSMUSG00000057657	Rps18-ps3	1
860	ENSMUSG00000037705	Tecta	1
556	ENSMUSG00000052565	H1f3	1
567	ENSMUSG00000064325	Hhip	1
901	ENSMUSG00000032942	Ucp3	1
804	ENSMUSG00000081049	Rps24-ps3	1
486	ENSMUSG00000097973	Gm4929	1
191	ENSMUSG00000004552	Ctse	1
439	ENSMUSG00000107483	Gm44288	1
732	ENSMUSG00000094380	Olfr904	1
282	ENSMUSG00000043505	Gimap5	1
78	ENSMUSG00000022229	Atp12a	1
247	ENSMUSG00000021675	F2rl2	1
370	ENSMUSG00000103175	Gm37169	1
550	ENSMUSG00000028018	Gstcd	1
996	ENSMUST00000235045.2	ENSMUST00000235045.2	1
849	ENSMUSG00000028264	Spaca1	1
840	ENSMUSG00000035208	Slfn8	1
730	ENSMUSG00000073896	Olfr716	1
344	ENSMUSG00000096999	Gm26793	1
366	ENSMUSG00000102950	Gm37018	1
626	ENSMUSG00000051998	Lax1	1
854	ENSMUSG00000086596	Susd5	1
68	ENSMUSG00000096140	Ankrd66	1
345	ENSMUSG00000097834	Gm26911	1
464	ENSMUSG00000110635	Gm45853	1
724	ENSMUSG00000059623	Olfr39	1
220	ENSMUSG00000059898	Dsc3	1
620	ENSMUSG00000022986	Krt75	1
414	ENSMUSG00000106710	Gm43166	1
628	ENSMUSG00000079330	Lemd1	1
375	ENSMUSG00000104286	Gm37457	1
625	ENSMUSG00000026639	Lamb3	1
629	ENSMUSG00000059201	Lep	1
13	ENSMUSG00000085398	4931406G06Rik	1
400	ENSMUSG00000104634	Gm42461	1
618	ENSMUSG00000029414	Kntc1	1
912	ENSMUSG00000114982	Vmn1r14	1
315	ENSMUSG00000089713	Gm16564	1
174	ENSMUSG00000032021	Crtam	1
725	ENSMUSG00000090631	Olfr456	1
527	ENSMUSG00000114881	Gm8588	1
131	ENSMUSG00000049103	Ccr2	1
374	ENSMUSG00000104525	Gm37334	1
1	ENSMUSG00000047150	1700001C19Rik	1
755	ENSMUSG00000033847	Pla2g4c	1
404	ENSMUSG00000113761	Gm4263	1
403	ENSMUSG00000105809	Gm42626	1
917	ENSMUSG00000068231	Vmn1r43	1
708	ENSMUSG00000075202	Olfr1042	1
514	ENSMUSG00000048411	Gm597	1
20	ENSMUSG00000045327	6330549D23Rik	1
361	ENSMUSG00000110981	Gm35940	1
643	ENSMUSG00000071342	Lsmem1	1
836	ENSMUSG00000074796	Slc4a11	1
309	ENSMUSG00000082323	Gm15314	1
673	ENSMUSG00000055775	Myh8	1
322	ENSMUSG00000111909	Gm18670	1
713	ENSMUSG00000107573	Olfr1389	1
460	ENSMUSG00000110343	Gm45751	1
226	ENSMUSG00000073538	E330020D12Rik	1
301	ENSMUSG00000081817	Gm13590	1
853	ENSMUSG00000033855	Ston1	1
44	ENSMUSG00000030945	Acsm2	1
387	ENSMUSG00000104369	Gm38082	1
399	ENSMUSG00000089940	Gm4117	1
874	ENSMUSG00000061531	Tmem236	1
476	ENSMUSG00000114197	Gm47743	1
101	ENSMUSG00000029082	Bst1	1
462	ENSMUSG00000110442	Gm45804	1
201	ENSMUSG00000073437	D330041H03Rik	1
422	ENSMUSG00000106993	Gm43417	1
29	ENSMUSG00000113186	A330076C08Rik	1
242	ENSMUSG00000021055	Esr2	1
587	ENSMUSG00000005364	Il5ra	1
251	ENSMUSG00000074071	Fam169b	1
357	ENSMUSG00000111565	Gm34481	1
183	ENSMUSG00000073658	Crygb	2
184	ENSMUSG00000025952	Crygc	2
186	ENSMUSG00000070870	Cryge	2
175	ENSMUSG00000024041	Cryaa	2
189	ENSMUSG00000033501	Crygs	2
177	ENSMUSG00000006546	Cryba2	2
176	ENSMUSG00000000724	Cryba1	2
180	ENSMUSG00000042240	Crybb2	2
288	ENSMUSG00000069622	Gm10273	2
187	ENSMUSG00000025945	Crygf	2
185	ENSMUSG00000067299	Crygd	2
182	ENSMUSG00000044429	Cryga	2
35	ENSMUSG00000041735	AAdacl4fm3	2
178	ENSMUSG00000066975	Cryba4	2
179	ENSMUSG00000029343	Crybb1	2
213	ENSMUSG00000117748	Derpc	2
124	ENSMUSG00000094686	Ccl21a	2
491	ENSMUSG00000113149	Gm49383	2
960	ENSMUST00000149947.8	ENSMUST00000149947.8	2
690	ENSMUSG00000049709	Nlrp10	2
847	ENSMUSG00000045314	Sowahb	2
118	ENSMUSG00000043429	Ccdc185	2
468	ENSMUSG00000112907	Gm47015	2
633	ENSMUSG00000118560	Lim2	2
897	ENSMUSG00000049580	Tsku	2
548	ENSMUSG00000036586	Grifin	2
492	ENSMUSG00000113786	Gm49384	2
504	ENSMUSG00000117063	Gm49936	2
285	ENSMUSG00000030048	Gkn3	2
763	ENSMUSG00000006542	Prkag3	2
749	ENSMUSG00000025271	Pfkfb1	2
705	ENSMUSG00000066867	Oas1e	2
700	ENSMUSG00000044014	Npy5r	2
91	ENSMUSG00000021070	Bdkrb2	2
961	ENSMUST00000152663.8	ENSMUST00000152663.8	2
692	ENSMUSG00000025453	Nnt ENSMUSG00000025453	2
953	ENSMUST00000135394.2	ENSMUST00000135394.2	2
600	ENSMUSG00000035238	Kcnk15	2
188	ENSMUSG00000038135	Crygn	2
521	ENSMUSG00000107092	Gm7993	2
998	ENSMUST00000238473.2	ENSMUST00000238473.2	2
195	ENSMUSG00000028713	Cyp4b1	2
784	ENSMUSG00000022941	Ripply3	2
330	ENSMUSG00000066057	Gm1976	2
751	ENSMUSG00000010136	Pifo	2
39	ENSMUSG00000015405	Ace2	2
507	ENSMUSG00000117819	Gm50253	2
694	ENSMUSG00000020826	Nos2	2
81	ENSMUSG00000025432	Avil	2
704	ENSMUSG00000029605	Oas1b	2
745	ENSMUSG00000103255	Pcdhac1	2
881	ENSMUSG00000063727	Tnfrsf11b	2
359	ENSMUSG00000115441	Gm34759	2
898	ENSMUSG00000034919	Ttc22	2
838	ENSMUSG00000021609	Slc6a3	2
38	ENSMUSG00000075023	Accsl	2
43	ENSMUSG00000032281	Acsbg1	2
669	ENSMUSG00000023341	Mx2	2
181	ENSMUSG00000029352	Crybb3	2
516	ENSMUSG00000110080	Gm6145	2
536	ENSMUSG00000050675	Gp1ba	2
36	ENSMUSG00000078504	Aadacl4fm5	2
503	ENSMUSG00000118608	Gm4988	2
889	ENSMUSG00000070867	Trabd2b	2
405	ENSMUSG00000106300	Gm42765	2
777	ENSMUSG00000030674	Qprt	2
537	ENSMUSG00000047953	Gp5	2
942	ENSMUSG00000078503	Zfp990	2
910	ENSMUSG00000034116	Vav1	2
835	ENSMUSG00000026435	Slc45a3	2
868	ENSMUSG00000033777	Tlr13	2
447	ENSMUSG00000109009	Gm44929	2
951	ENSMUST00000107816.4	ENSMUST00000107816.4	2
641	ENSMUSG00000021090	Lrrc9	2
61	ENSMUSG00000029762	Akr1b8	2
321	ENSMUSG00000115867	Gm17753	2
21	ENSMUSG00000073158	9030624G23Rik	2
483	ENSMUSG00000115109	Gm49032	2
949	ENSMUST00000064809.7	ENSMUST00000064809.7	2
293	ENSMUSG00000074252	Gm10654	2
808	ENSMUSG00000040715	Rsc1a1	2
79	ENSMUSG00000048939	Atp13a5	2
789	ENSMUSG00000032128	Robo3	2
295	ENSMUSG00000085511	Gm11738	2
989	ENSMUST00000211430.2	ENSMUST00000211430.2	2
945	ENSMUSG00000073747	Zpld2	2
928	ENSMUSG00000086503	Xist	3
795	ENSMUSG00000083424	Rpl35a-ps4	3
967	ENSMUST00000168621.3	ENSMUST00000168621.3	3
896	ENSMUSG00000085715	Tsix	3
839	ENSMUSG00000025938	Slco5a1	3
665	ENSMUSG00000024679	Ms4a6d	3
450	ENSMUSG00000109101	Gm45132	3
102	ENSMUSG00000086598	Btbd18	3
286	ENSMUSG00000046167	Gldn	3
402	ENSMUSG00000106826	Gm42583	3
661	ENSMUSG00000046805	Mpeg1	3
555	ENSMUSG00000030074	Gxylt2	3
530	ENSMUSG00000094388	Gm8783	3
824	ENSMUSG00000022372	Sla	3
289	ENSMUSG00000069804	Gm10277	3
747	ENSMUSG00000019577	Pdk4	3
406	ENSMUSG00000106427	Gm42820	3
430	ENSMUSG00000106247	Gm43720	3
358	ENSMUSG00000115816	Gm34589	3
744	ENSMUSG00000103800	Pcdha8	3
332	ENSMUSG00000115161	Gm20555	3
738	ENSMUSG00000032278	Paqr5	3
407	ENSMUSG00000106888	Gm42848	3
598	ENSMUSG00000047330	Kcne4	3
726	ENSMUSG00000043925	Olfr544	3
842	ENSMUSG00000079156	Smok3b	3
109	ENSMUSG00000102212	C230085N15Rik	3
810	ENSMUSG00000085925	Rtl1	3
685	ENSMUSG00000034000	Neu4	3
392	ENSMUSG00000107153	Gm38404	3
702	ENSMUSG00000063895	Nupl1	3
852	ENSMUSG00000035459	Stab2	3
431	ENSMUSG00000106944	Gm43843	3
314	ENSMUSG00000095996	Gm16513	3
389	ENSMUSG00000102516	Gm38340	3
904	ENSMUSG00000054134	Umodl1	3
364	ENSMUSG00000103772	Gm36933	3
108	ENSMUSG00000106570	C230071H17Rik	3
531	ENSMUSG00000109409	Gm9343	3
48	ENSMUSG00000054555	Adam12	3
823	ENSMUSG00000068270	Shroom4	3
712	ENSMUSG00000050343	Olfr1378	3
458	ENSMUSG00000109652	Gm45555	3
481	ENSMUSG00000115389	Gm48936	3
243	ENSMUSG00000019232	Etnppl	3
356	ENSMUSG00000114854	Gm34354	3
266	ENSMUSG00000049133	Flg2	3
337	ENSMUSG00000109494	Gm21033	3
233	ENSMUSG00000041773	Enc1	3
445	ENSMUSG00000109094	Gm44587	3
585	ENSMUSG00000026770	Il2ra	3
169	ENSMUSG00000048126	Col6a3	3
932	ENSMUSG00000091736	Yy2	3
86	ENSMUSG00000043740	B430306N03Rik	3
249	ENSMUSG00000043230	Fam124b	3
77	ENSMUSG00000046808	Atp10d	3
519	ENSMUSG00000102573	Gm7265	3
53	ENSMUSG00000023918	Adgrf4	3
918	ENSMUSG00000092111	Vmn2r113	3
729	ENSMUSG00000045013	Olfr711	3
401	ENSMUSG00000106032	Gm42463	3
542	ENSMUSG00000117239	Gpr31c	3
324	ENSMUSG00000107411	Gm19040	3
300	ENSMUSG00000081851	Gm13323	3
140	ENSMUSG00000038147	Cd84	3
604	ENSMUSG00000041633	Kctd12b	3
764	ENSMUSG00000078816	Prkcg	3
171	ENSMUSG00000043719	Col6a6	3
112	ENSMUSG00000114448	C630044B11Rik	3
413	ENSMUSG00000106897	Gm43027	3
74	ENSMUSG00000033952	Aspm	3
444	ENSMUSG00000109194	Gm44570	3
416	ENSMUSG00000105624	Gm43187	3
377	ENSMUSG00000103256	Gm37647	3
807	ENSMUSG00000020641	Rsad2	3
385	ENSMUSG00000102960	Gm37943	3
306	ENSMUSG00000084904	Gm14827	3
394	ENSMUSG00000111752	Gm38575	3
373	ENSMUSG00000103047	Gm37310	3
436	ENSMUSG00000107706	Gm44022	3
409	ENSMUSG00000104687	Gm42899	3
454	ENSMUSG00000108907	Gm4541	3
390	ENSMUSG00000102459	Gm38352	3
424	ENSMUSG00000106266	Gm43447	3
473	ENSMUSG00000111910	Gm47472	3
433	ENSMUSG00000104546	Gm43858	3
623	ENSMUSG00000024421	Lama3	3
83	ENSMUSG00000106547	B230303O12Rik	3
841	ENSMUSG00000075599	Smok3a	3
421	ENSMUSG00000106375	Gm43361	3
438	ENSMUSG00000107884	Gm44144	3
16	ENSMUSG00000021874	4933413J09Rik	3
723	ENSMUSG00000061561	Olfr373	3
850	ENSMUSG00000056223	Spata31	3
484	ENSMUSG00000096217	Gm4904	3
435	ENSMUSG00000108171	Gm43915	3
255	ENSMUSG00000047757	Fancb	3
318	ENSMUSG00000090559	Gm17137	3
256	ENSMUSG00000024778	Fas	3
382	ENSMUSG00000104100	Gm37880	3
32	ENSMUSG00000114531	A530065N20Rik	3
325	ENSMUSG00000117218	Gm19283	3
55	ENSMUSG00000060470	Adgrg3	3
30	ENSMUSG00000028794	A3galt2	3
368	ENSMUSG00000102278	Gm37145	3
415	ENSMUSG00000106292	Gm43174	3
218	ENSMUSG00000019027	Dnah1	3
580	ENSMUSG00000018168	Ikzf3	3
27	ENSMUSG00000111131	9930024M15Rik	3
451	ENSMUSG00000108693	Gm45153	3
427	ENSMUSG00000105063	Gm43488	3
940	ENSMUSG00000069476	Zfp616	3
371	ENSMUSG00000103375	Gm37181	3
549	ENSMUSG00000093867	Gsdmcl2	3
388	ENSMUSG00000102403	Gm38187	3
467	ENSMUSG00000097011	Gm4651	3
479	ENSMUSG00000113842	Gm48138	3
466	ENSMUSG00000110638	Gm45887	3
106	ENSMUSG00000104339	C130089K02Rik	3
442	ENSMUSG00000109452	Gm44530	3
474	ENSMUSG00000113853	Gm47583	3
893	ENSMUSG00000031651	Triml1	3
391	ENSMUSG00000103317	Gm38359	3
350	ENSMUSG00000118017	Gm29966	3
420	ENSMUSG00000104528	Gm43314	3
496	ENSMUSG00000116121	Gm49486	3
667	ENSMUSG00000094840	Muc3a	3
541	ENSMUSG00000045281	Gpr20	3
653	ENSMUSG00000086712	Mexis	3
194	ENSMUSG00000027015	Cybrd1	3
883	ENSMUSG00000010751	Tnfrsf22	3
411	ENSMUSG00000107118	Gm42986	3
28	ENSMUSG00000104291	A130071D04Rik	3
75	ENSMUSG00000022360	Atad2	3
440	ENSMUSG00000107865	Gm44417	3
237	ENSMUSG00000118671	Eppk1	3
82	ENSMUSG00000109574	B230206I08Rik	3
711	ENSMUSG00000109801	Olfr1316	3
887	ENSMUSG00000044162	Tnip3	3
710	ENSMUSG00000094747	Olfr1307	3
728	ENSMUSG00000046450	Olfr71	3
895	ENSMUSG00000031997	Trpc6	3
469	ENSMUSG00000111341	Gm47111	3
336	ENSMUSG00000101847	Gm20749	3
437	ENSMUSG00000107955	Gm44027	3
923	ENSMUSG00000074224	Wdr87-ps	3
719	ENSMUSG00000054141	Olfr24	3
432	ENSMUSG00000105753	Gm43847	3
470	ENSMUSG00000111378	Gm47230	3
502	ENSMUSG00000116879	Gm49794	3
429	ENSMUSG00000106030	Gm43611	3
875	ENSMUSG00000073728	Tmem51os1	3
64	ENSMUSG00000020256	Aldh1l2	3
978	ENSMUST00000181949.3	ENSMUST00000181949.3	3
362	ENSMUSG00000108276	Gm36640	3
826	ENSMUSG00000029321	Slc10a6	3
441	ENSMUSG00000108064	Gm44423	3
7	ENSMUSG00000111605	4632418H02Rik	3
105	ENSMUSG00000108181	C030015A19Rik	3
828	ENSMUSG00000023828	Slc22a3	3
498	ENSMUSG00000116539	Gm49603	3
348	ENSMUSG00000090358	Gm2822	3
523	ENSMUSG00000110372	Gm8096	3
446	ENSMUSG00000109217	Gm44676	3
500	ENSMUSG00000116766	Gm49702	3
886	ENSMUSG00000031497	Tnfsf13b	3
9	ENSMUSG00000116298	4833412C15Rik	3
116	ENSMUSG00000028972	Car6	3
717	ENSMUSG00000059887	Olfr1507	3
107	ENSMUSG00000105202	C230031I18Rik	3
343	ENSMUSG00000097491	Gm2366	3
939	ENSMUSG00000057842	Zfp595	3
398	ENSMUSG00000111167	Gm39321	3
921	ENSMUSG00000079698	Vmn2r93	3
512	ENSMUSG00000075553	Gm5464	3
977	ENSMUST00000181259.8	ENSMUST00000181259.8	3
327	ENSMUSG00000116903	Gm19522	3
196	ENSMUSG00000050445	Cyp8b1	3
423	ENSMUSG00000106643	Gm43422	3
472	ENSMUSG00000112990	Gm47372	3
19	ENSMUSG00000087455	5330411J11Rik	3
508	ENSMUSG00000109250	Gm5053	3
207	ENSMUSG00000026674	Ddr2	3
722	ENSMUSG00000075387	Olfr341	3
660	ENSMUSG00000074813	Morrbid	3
396	ENSMUSG00000108460	Gm39041	3
843	ENSMUSG00000075598	Smok3c	3
459	ENSMUSG00000109753	Gm45633	3
383	ENSMUSG00000113423	Gm3791	3
292	ENSMUSG00000074232	Gm10647	3
49	ENSMUSG00000059901	Adamts14	3
166	ENSMUSG00000039462	Col10a1	3
880	ENSMUSG00000026321	Tnfrsf11a	3
244	ENSMUSG00000048647	Exd1	3
718	ENSMUSG00000066671	Olfr220	3
510	ENSMUSG00000118250	Gm5234	3
820	ENSMUSG00000028071	Sh2d2a	3
132	ENSMUSG00000047898	Ccr4	3
376	ENSMUSG00000103251	Gm37519	3
165	ENSMUSG00000067028	Cntnap5b	3
378	ENSMUSG00000104467	Gm37660	3
457	ENSMUSG00000109606	Gm45537	3
528	ENSMUSG00000086225	Gm8661	3
475	ENSMUSG00000113326	Gm47586	3
456	ENSMUSG00000109727	Gm45464	3
517	ENSMUSG00000091577	Gm6211	3
204	ENSMUSG00000115902	D730005E14Rik	3
709	ENSMUSG00000084336	Olfr1269	3
461	ENSMUSG00000031640	Gm45753	3
515	ENSMUSG00000083646	Gm6088	3
453	ENSMUSG00000109907	Gm45321	3
890	ENSMUSG00000071068	Treml2	3
412	ENSMUSG00000106386	Gm42991	3
8	ENSMUSG00000116184	4632433K11Rik	3
203	ENSMUSG00000106837	D630030B08Rik	3
703	ENSMUSG00000047592	Nxpe5	3
320	ENSMUSG00000114316	Gm17740	3
328	ENSMUSG00000100798	Gm19589	3
533	ENSMUSG00000045813	Gm9801	3
225	ENSMUSG00000020185	E2f7	3
434	ENSMUSG00000108119	Gm43891	3
913	ENSMUSG00000094931	Vmn1r160	3
410	ENSMUSG00000104696	Gm42946	3
505	ENSMUSG00000117400	Gm50057	3
520	ENSMUSG00000107310	Gm7452	3
26	ENSMUSG00000115275	9630050E16Rik	3
369	ENSMUSG00000102926	Gm37151	3
245	ENSMUSG00000039109	F13a1	3
876	ENSMUSG00000036944	Tmem71	3
14	ENSMUSG00000062036	4932415M13Rik	3
380	ENSMUSG00000103146	Gm37745	3
386	ENSMUSG00000104392	Gm37962	3
994	ENSMUST00000229610.2	ENSMUST00000229610.2	3
721	ENSMUSG00000068950	Olfr338	3
18	ENSMUSG00000093617	4933438K21Rik	3
716	ENSMUSG00000059043	Olfr15	3
54	ENSMUSG00000031298	Adgrg2	3
975	ENSMUST00000181155.4	ENSMUST00000181155.4	3
160	ENSMUSG00000033082	Clec1a	3
535	ENSMUSG00000034792	Gna15	3
831	ENSMUSG00000021553	Slc28a3	3
372	ENSMUSG00000103046	Gm37309	3
872	ENSMUSG00000036687	Tmem184a	3
215	ENSMUSG00000037544	Dlgap5	3
312	ENSMUSG00000084399	Gm15666	3
720	ENSMUSG00000062037	Olfr285	3
988	ENSMUST00000206829.2	ENSMUST00000206829.2	3
489	ENSMUSG00000113300	Gm49371	3
229	ENSMUSG00000028635	Edn2	4
263	ENSMUSG00000054779	Fgf2os	4
622	ENSMUSG00000041782	Lad1	4
111	ENSMUSG00000073418	C4b	4
46	ENSMUSG00000059430	Actg2	4
302	ENSMUSG00000107256	Gm13821	4
862	ENSMUSG00000035493	Tgfbi	4
631	ENSMUSG00000112148	Lilrb4a	4
57	ENSMUSG00000030790	Adm	4
656	ENSMUSG00000031004	Mki67	4
268	ENSMUSG00000074676	Foxs1	4
241	ENSMUSG00000042379	Esm1	4
761	ENSMUSG00000027750	Postn	4
783	ENSMUSG00000022221	Ripk3	4
658	ENSMUSG00000049723	Mmp12	4
768	ENSMUSG00000033491	Prss35	4
948	ENSMUST00000059190.3	ENSMUST00000059190.3	4
488	ENSMUSG00000055228	Gm49359	4
129	ENSMUSG00000032218	Ccnb2	4
595	ENSMUSG00000031805	Jak3	4
168	ENSMUSG00000026042	Col5a2	4
742	ENSMUSG00000024440	Pcdh12	4
128	ENSMUSG00000041431	Ccnb1	4
597	ENSMUSG00000035165	Kcne3	4
142	ENSMUSG00000021175	Cdca7l	4
818	ENSMUSG00000021091	Serpina3n	4
681	ENSMUSG00000040280	Ndufa4l2	4
127	ENSMUSG00000035373	Ccl7	4
84	ENSMUSG00000031803	B3gnt3	4
70	ENSMUSG00000037010	Apln	4
227	ENSMUSG00000026247	Ecel1	4
157	ENSMUSG00000048327	Ckap2l	4
906	ENSMUSG00000020407	Upp1	4
683	ENSMUSG00000039396	Neil3	4
680	ENSMUSG00000022488	Nckap1l	4
662	ENSMUSG00000026712	Mrc1	4
134	ENSMUSG00000046186	Cd109	4
261	ENSMUSG00000015852	Fcrls	4
652	ENSMUSG00000035683	Melk	4
80	ENSMUSG00000020897	Aurkb	4
265	ENSMUSG00000028874	Fgr	4
639	ENSMUSG00000090958	Lrrc32	4
845	ENSMUSG00000022676	Snai2	4
757	ENSMUSG00000046223	Plaur	4
899	ENSMUSG00000038379	Ttk	4
591	ENSMUSG00000030830	Itgal	4
146	ENSMUSG00000024989	Cep55	4
902	ENSMUSG00000001228	Uhrf1	4
888	ENSMUSG00000020914	Top2a	4
250	ENSMUSG00000050493	Fam167b	4
610	ENSMUSG00000003779	Kif20a	4
968	ENSMUST00000169913.8	ENSMUST00000169913.8	4
123	ENSMUSG00000035385	Ccl2	4
234	ENSMUSG00000019989	Enpp3	4
581	ENSMUSG00000032089	Il10ra	4
334	ENSMUSG00000093662	Gm20649	4
601	ENSMUSG00000020155	Kcnmb1	4
592	ENSMUSG00000020689	Itgb3	4
627	ENSMUSG00000002699	Lcp2	4
164	ENSMUSG00000001349	Cnn1	4
727	ENSMUSG00000070423	Olfr558	4
605	ENSMUSG00000037600	Kdf1	4
752	ENSMUSG00000020808	Pimreg	4
806	ENSMUSG00000020649	Rrm2	4
691	ENSMUSG00000032271	Nnmt	4
280	ENSMUSG00000035778	Ggta1	4
40	ENSMUSG00000044534	Ackr2	4
538	ENSMUSG00000022579	Gpihbp1	4
638	ENSMUSG00000090291	Lrrc10b	4
937	ENSMUSG00000048012	Zfp473	4
192	ENSMUSG00000045382	Cxcr4	4
65	ENSMUSG00000028028	Alpk1	4
583	ENSMUSG00000070942	Il1rl2	4
976	ENSMUST00000181253.10	ENSMUST00000181253.10	4
346	ENSMUSG00000058447	Gm26920	4
925	ENSMUSG00000069792	Wfdc17	4
563	ENSMUSG00000020399	Havcr2	4
45	ENSMUSG00000027452	Acss1	4
866	ENSMUSG00000001131	Timp1	4
151	ENSMUSG00000022945	Chaf1b	4
232	ENSMUSG00000030208	Emp1	4
882	ENSMUSG00000028599	Tnfrsf1b	4
335	ENSMUSG00000117296	Gm20742	4
675	ENSMUSG00000024300	Myo1f	4
117	ENSMUSG00000028463	Car9	4
594	ENSMUSG00000095115	Itpripl2	4
741	ENSMUSG00000022033	Pbk	4
162	ENSMUSG00000023349	Clec4n	4
770	ENSMUSG00000028036	Ptgfr	4
637	ENSMUSG00000037095	Lrg1	4
99	ENSMUSG00000017146	Brca1	4
657	ENSMUSG00000012519	Mlkl	4
635	ENSMUSG00000027412	Lpin3	4
602	ENSMUSG00000000794	Kcnn3	4
696	ENSMUSG00000030562	Nox4	4
632	ENSMUSG00000112023	Lilrb4b	4
821	ENSMUSG00000036553	Sh3tc1	4
570	ENSMUSG00000005413	Hmox1	4
119	ENSMUSG00000108900	Ccdc194	4
281	ENSMUSG00000054435	Gimap4	4
56	ENSMUSG00000039116	Adgrg6	4
94	ENSMUSG00000098112	Bin2	4
290	ENSMUSG00000073152	Gm10475	4
612	ENSMUSG00000028678	Kif2c	4
645	ENSMUSG00000055125	M5C1000I18Rik	4
130	ENSMUSG00000025804	Ccr1	4
562	ENSMUSG00000050107	Haspin	4
217	ENSMUSG00000029307	Dmp1	4
593	ENSMUSG00000117975	Itprip	4
864	ENSMUSG00000023885	Thbs2	4
927	ENSMUSG00000000126	Wnt9a	4
278	ENSMUSG00000020932	Gfap	4
753	ENSMUSG00000036912	Piwil4	4
884	ENSMUSG00000037613	Tnfrsf23	4
617	ENSMUSG00000075307	Klhl41	4
126	ENSMUSG00000018930	Ccl4	4
52	ENSMUSG00000004730	Adgre1	4
754	ENSMUSG00000026785	Pkn3	4
993	ENSMUST00000228136.2	ENSMUST00000228136.2	4
607	ENSMUSG00000012443	Kif11	4
224	ENSMUSG00000033788	Dysf	4
51	ENSMUSG00000031994	Adamts8	4
678	ENSMUSG00000015880	Ncapg	4
739	ENSMUSG00000035365	Parpbp	4
145	ENSMUSG00000019942	Cdk1	4
837	ENSMUSG00000055368	Slc6a2	4
355	ENSMUSG00000103662	Gm34294	4
267	ENSMUSG00000016087	Fli1	4
284	ENSMUSG00000030406	Gipr	4
746	ENSMUSG00000040204	Pclaf	4
41	ENSMUSG00000001348	Acp5	4
222	ENSMUSG00000027368	Dusp2	4
6	ENSMUSG00000031125	3830403N18Rik	4
228	ENSMUSG00000027699	Ect2	4
672	ENSMUSG00000022346	Myc	4
903	ENSMUSG00000079685	Ulbp1	4
197	ENSMUSG00000033470	Cysltr2	4
316	ENSMUSG00000091661	Gm17021	4
666	ENSMUSG00000025515	Muc2	4
616	ENSMUSG00000074001	Klhl40	4
85	ENSMUSG00000022686	B3gnt5	4
114	ENSMUSG00000079110	Capn3	4
167	ENSMUSG00000001506	Col1a1	4
93	ENSMUSG00000031375	Bgn	4
636	ENSMUSG00000033306	Lpp	4
141	ENSMUSG00000024791	Cdca5	4
642	ENSMUSG00000015133	Lrrk1	4
609	ENSMUSG00000051378	Kif18b	4
787	ENSMUSG00000033967	Rnf225	4
765	ENSMUSG00000049409	Prokr1	4
490	ENSMUSG00000115232	Gm49378	4
867	ENSMUSG00000025574	Tk1	4
110	ENSMUSG00000040552	C3ar1	4
955	ENSMUST00000136359.8	ENSMUST00000136359.8	4
137	ENSMUSG00000056481	Cd248	4
236	ENSMUSG00000029711	Epo	4
780	ENSMUSG00000049404	Rarres1	4
855	ENSMUSG00000027887	Sypl2	4
861	ENSMUSG00000021611	Tert	4
857	ENSMUSG00000042473	Tbc1d8b	4
785	ENSMUSG00000063851	Rnf183	4
76	ENSMUSG00000025324	Atp10a	4
283	ENSMUSG00000051124	Gimap9	4
216	ENSMUSG00000027314	Dll4	4
624	ENSMUSG00000019846	Lama4	4
153	ENSMUSG00000034612	Chst11	4
568	ENSMUSG00000025877	Hk3	4
120	ENSMUSG00000038903	Ccdc68	4
287	ENSMUSG00000056888	Glipr1	4
644	ENSMUSG00000069516	Lyz2	4
156	ENSMUSG00000033031	Cip2a	4
326	ENSMUSG00000109372	Gm19410	4
734	ENSMUSG00000028587	Orc1	4
235	ENSMUSG00000006445	Epha2	4
240	ENSMUSG00000051220	Ercc6l	4
858	ENSMUSG00000032419	Tbx18	4
100	ENSMUSG00000034329	Brip1	4
95	ENSMUSG00000017716	Birc5	4
351	ENSMUSG00000104405	Gm31748	4
71	ENSMUSG00000030047	Arhgap25	4
772	ENSMUSG00000031506	Ptpn7	4
822	ENSMUSG00000022322	Shcbp1	4
494	ENSMUSG00000114470	Gm49395	4
88	ENSMUSG00000034266	Batf	4
104	ENSMUSG00000027379	Bub1	4
211	ENSMUSG00000028175	Depdc1a	4
238	ENSMUSG00000006154	Eps8l1	5
342	ENSMUSG00000096056	Gm21986	5
419	ENSMUSG00000105703	Gm43305	5
477	ENSMUSG00000053420	Gm4792	5
992	ENSMUST00000227351.2	ENSMUST00000227351.2	5
962	ENSMUST00000153017.7	ENSMUST00000153017.7	5
797	ENSMUSG00000078087	Rps12l1	5
365	ENSMUSG00000103458	Gm37013	5
950	ENSMUST00000097718.9	ENSMUST00000097718.9	5
972	ENSMUST00000174754.9	ENSMUST00000174754.9	5
997	ENSMUST00000235582.2	ENSMUST00000235582.2	5
115	ENSMUSG00000067276	Capn6	5
60	ENSMUSG00000105987	AI506816	5
894	ENSMUSG00000100254	Trpc2	5
956	ENSMUST00000137511.8	ENSMUST00000137511.8	5
98	ENSMUSG00000068009	Bpifb6	5
67	ENSMUSG00000025172	Ankrd2	5
952	ENSMUST00000128542.3	ENSMUST00000128542.3	5
253	ENSMUSG00000093996	Fam205a3	5
408	ENSMUSG00000105340	Gm42878	5
534	ENSMUSG00000054945	Gm9958	5
331	ENSMUSG00000090996	Gm20458	5
252	ENSMUSG00000094066	Fam205a2	5
275	ENSMUSG00000109523	Gdf1	5
603	ENSMUSG00000043673	Kcns3	5
697	ENSMUSG00000045903	Npas4	5
578	ENSMUSG00000031111	Igsf1	5
689	ENSMUSG00000022061	Nkx3-1	5
72	ENSMUSG00000036198	Arhgap36	5
590	ENSMUSG00000020227	Irak3	5
260	ENSMUSG00000026415	Fcamr	5
959	ENSMUST00000145773.2	ENSMUST00000145773.2	5
158	ENSMUSG00000033770	Clcnka	5
15	ENSMUSG00000096256	4933409K07Rik	5
979	ENSMUST00000181955.2	ENSMUST00000181955.2	5
671	ENSMUSG00000002100	Mybpc3	5
113	ENSMUSG00000058626	Capn11	5
844	ENSMUSG00000028885	Smpdl3b	5
3	ENSMUSG00000110997	2610028D06Rik	5
762	ENSMUSG00000022383	Ppara	5
941	ENSMUSG00000031374	Zfp92	5
922	ENSMUSG00000028753	Vwa5b1	5
599	ENSMUSG00000045404	Kcnk13	5
239	ENSMUSG00000018166	Erbb3	5
907	ENSMUSG00000030107	Usp18	5
66	ENSMUSG00000044037	Als2cl	5
743	ENSMUSG00000103310	Pcdha12	5
395	ENSMUSG00000093909	Gm3883	5
984	ENSMUST00000185694.2	ENSMUST00000185694.2	5
947	ENSMUST00000051698.14	ENSMUST00000051698.14	5
452	ENSMUSG00000110317	Gm45250	5
865	ENSMUSG00000021702	Thbs4	5
277	ENSMUSG00000018238	Gdf9	5
833	ENSMUSG00000037490	Slc2a12	5
87	ENSMUSG00000109819	B930018H19Rik	5
985	ENSMUST00000186806.2	ENSMUST00000186806.2	5
317	ENSMUSG00000091968	Gm17115	5
125	ENSMUSG00000095675	Ccl21b	5
615	ENSMUSG00000050382	Kif7	5
900	ENSMUSG00000074673	Ttll9	5
206	ENSMUSG00000031285	Dcx	5
276	ENSMUSG00000072625	Gdf2	5
649	ENSMUSG00000031853	Map3k21	5
905	ENSMUSG00000042985	Upk3b	5
341	ENSMUSG00000096764	Gm21985	5
614	ENSMUSG00000023999	Kif6	5
781	ENSMUSG00000057173	Rfx8	5
706	ENSMUSG00000009654	Oit3	5
963	ENSMUST00000154334.8	ENSMUST00000154334.8	5
834	ENSMUSG00000028976	Slc2a5	5
34	ENSMUSG00000118084	AA388235	5
465	ENSMUSG00000110686	Gm45855	5
546	ENSMUSG00000019312	Grb7	5
971	ENSMUST00000174412.8	ENSMUST00000174412.8	5
172	ENSMUSG00000098650	Commd1b	5
646	ENSMUSG00000046180	Magea13	5
775	ENSMUSG00000042515	Pwwp3b	5
254	ENSMUSG00000022408	Fam83f	5
47	ENSMUSG00000037737	Actrt3	5
801	ENSMUSG00000044533	Rps2	5
299	ENSMUSG00000073878	Gm13304	5
621	ENSMUSG00000035576	L3mbtl1	5
651	ENSMUSG00000031139	Mcf2	5
870	ENSMUSG00000030650	Tmc5	5
478	ENSMUSG00000110928	Gm48114	5
333	ENSMUSG00000097615	Gm2061	5
304	ENSMUSG00000086098	Gm14291	5
832	ENSMUSG00000027661	Slc2a10	5
73	ENSMUSG00000031389	Arhgap4	5
545	ENSMUSG00000036292	Gramd1c	5
170	ENSMUSG00000032572	Col6a4	5
4	ENSMUSG00000092574	2810047C21Rik1	5
938	ENSMUSG00000078796	Zfp541	5
121	ENSMUSG00000049588	Ccdc69	5
736	ENSMUSG00000030680	Pagr1a	5
272	ENSMUSG00000044576	Garem2	5
340	ENSMUSG00000094526	Gm21451	5
571	ENSMUSG00000021721	Htr1a	5
69	ENSMUSG00000021950	Anxa8	5
931	ENSMUSG00000035211	Xrra1	5
566	ENSMUSG00000044156	Hepacam2	5
553	ENSMUSG00000063286	Gvin-ps7	5
973	ENSMUST00000178990.2	ENSMUST00000178990.2	5
319	ENSMUSG00000091542	Gm17167	5
270	ENSMUSG00000036131	Frmd7	5
511	ENSMUSG00000118604	Gm53013	5
522	ENSMUSG00000107821	Gm8038	5
471	ENSMUSG00000113328	Gm47260	5
573	ENSMUSG00000050534	Htr5b	5
611	ENSMUSG00000060176	Kif27	5
37	ENSMUSG00000020804	Aanat	5
539	ENSMUSG00000025333	Gpr143	5
814	ENSMUSG00000085272	Sbk3	5
829	ENSMUSG00000024650	Slc22a6	5
298	ENSMUSG00000068860	Gm128	5
543	ENSMUSG00000046922	Gpr6	5
740	ENSMUSG00000027233	Patl2	5
634	ENSMUSG00000024529	Lox	5
596	ENSMUSG00000085843	Kank4os	5
367	ENSMUSG00000103966	Gm37120	5
246	ENSMUSG00000027249	F2	5
846	ENSMUSG00000006587	Snai3	5
873	ENSMUSG00000045036	Tmem232	5
202	ENSMUSG00000112980	D430020J02Rik	5
871	ENSMUSG00000070498	Tmem132b	5
584	ENSMUSG00000030745	Il21r	5
815	ENSMUSG00000007279	Scube2	5
698	ENSMUSG00000089837	Npcd	5
564	ENSMUSG00000049241	Hcar1	5
946	ENSMUSG00000073060	Zxda	5
589	ENSMUSG00000046192	Iqub	5
970	ENSMUST00000172526.3	ENSMUST00000172526.3	5
269	ENSMUSG00000042353	Frem3	5
495	ENSMUSG00000116249	Gm49484	5
670	ENSMUSG00000038670	Mybpc2	5
487	ENSMUSG00000114923	Gm49345	5
588	ENSMUSG00000005640	Insrr	5
982	ENSMUST00000182578.2	ENSMUST00000182578.2	6
231	ENSMUSG00000069049	Eif2s3y	6
379	ENSMUSG00000102917	Gm37724	6
58	ENSMUSG00000020581	Agr2	6
676	ENSMUSG00000030761	Myo7a	6
92	ENSMUSG00000052819	Best2	6
208	ENSMUSG00000069045	Ddx3y	6
463	ENSMUSG00000030653	Gm45837	6
827	ENSMUSG00000029843	Slc13a4	6
774	ENSMUSG00000020415	Pttg1	6
885	ENSMUSG00000028602	Tnfrsf8	6
264	ENSMUSG00000028573	Fggy	6
733	ENSMUSG00000010311	Optc	6
790	ENSMUSG00000048758	Rpl29	6
271	ENSMUSG00000039774	Galnt12	6
909	ENSMUSG00000068457	Uty	6
606	ENSMUSG00000056673	Kdm5d	6
991	ENSMUST00000220419.2	ENSMUST00000220419.2	6
532	ENSMUSG00000044424	Gm9493	6
381	ENSMUSG00000102611	Gm37847	6
908	ENSMUSG00000039321	Uts2r	6
97	ENSMUSG00000038572	Bpifb5	6
2	ENSMUSG00000099759	1700030C10Rik ENSMUSG00000099759	6
554	ENSMUSG00000045868	Gvin1	6
149	ENSMUSG00000041301	Cftr	6
654	ENSMUSG00000042436	Mfap4	6
257	ENSMUSG00000006369	Fbln1	6
813	ENSMUSG00000031101	Sash3	6
647	ENSMUSG00000075520	Malrd1	6
248	ENSMUSG00000026579	F5	6
307	ENSMUSG00000086188	Gm15169	6
812	ENSMUSG00000047735	Samd9l	6
668	ENSMUSG00000118672	Muc4	6
42	ENSMUSG00000032561	Acpp	6
230	ENSMUSG00000037868	Egr2	6
449	ENSMUSG00000107705	Gm45062	6
693	ENSMUSG00000116207	Nnt ENSMUSG00000116207	6
926	ENSMUSG00000020218	Wif1	6
650	ENSMUSG00000004864	Mapk13	6
935	ENSMUSG00000073176	Zfp449	6
329	ENSMUSG00000099373	Gm19667	6
924	ENSMUSG00000039099	Wdr93	6
576	ENSMUSG00000034459	Ifit1	6
122	ENSMUSG00000035352	Ccl12	6
154	ENSMUSG00000037347	Chst7	6
138	ENSMUSG00000016496	Cd274	6
944	ENSMUSG00000036972	Zic4	6
274	ENSMUSG00000029298	Gbp9	6
630	ENSMUSG00000034394	Lif	6
279	ENSMUSG00000020363	Gfpt2	6
986	ENSMUST00000190033.4	ENSMUST00000190033.4	6
817	ENSMUSG00000026589	Sec16b	6
825	ENSMUSG00000026548	Slamf9	6
929	ENSMUSG00000067768	Xlr4b	6
214	ENSMUSG00000075707	Dio3	6
139	ENSMUSG00000024610	Cd74	6
767	ENSMUSG00000027978	Prss12	6
574	ENSMUSG00000064267	Hvcn1	6
974	ENSMUST00000180806.9	ENSMUST00000180806.9	6
879	ENSMUSG00000054537	Tmprss11e	6
684	ENSMUSG00000026622	Nek2	6
273	ENSMUSG00000028270	Gbp2	6
551	ENSMUSG00000022385	Gtse1	6
10	ENSMUSG00000029828	4921507P07Rik	6
863	ENSMUSG00000078921	Tgtp2	6
221	ENSMUSG00000044393	Dsg2	6
640	ENSMUSG00000046589	Lrrc8e	6
525	ENSMUSG00000117877	Gm8184	6
930	ENSMUSG00000037005	Xpnpep2	6
63	ENSMUSG00000025270	Alas2	6
499	ENSMUSG00000113670	Gm49686	6
586	ENSMUSG00000050377	Il31ra	6
5	ENSMUSG00000085642	3110053B16Rik	6
148	ENSMUSG00000058952	Cfi	6
558	ENSMUSG00000091705	H2-Q2	6
655	ENSMUSG00000040987	Mill2	6
579	ENSMUSG00000035004	Igsf6	6
677	ENSMUSG00000037139	Myom3	6
352	ENSMUSG00000112640	Gm32687	6
540	ENSMUSG00000047875	Gpr157	6
782	ENSMUSG00000028825	Rhd	6
735	ENSMUSG00000005917	Otx1	6
210	ENSMUSG00000047390	Defb9	6
59	ENSMUSG00000068122	Agtr2	6
103	ENSMUSG00000031264	Btk	6
760	ENSMUSG00000028600	Podn	6
575	ENSMUSG00000078920	Ifi47	6
33	ENSMUSG00000108985	A930030B08Rik	6
891	ENSMUSG00000066258	Trim12a	6
699	ENSMUSG00000029019	Nppb	6
582	ENSMUSG00000001741	Il16	6
25	ENSMUSG00000051295	9630028B13Rik	6
259	ENSMUSG00000027204	Fbn1	6
150	ENSMUSG00000050370	Ch25h	6
679	ENSMUSG00000015950	Ncf1	6
147	ENSMUSG00000028730	Cfap57	6
305	ENSMUSG00000087633	Gm14455	6
748	ENSMUSG00000029373	Pf4	6
664	ENSMUSG00000079419	Ms4a6c	6
23	ENSMUSG00000090191	9230105E05Rik	6
811	ENSMUSG00000085584	Rtl9	6
212	ENSMUSG00000027173	Depdc7	6
695	ENSMUSG00000042988	Notum	6
701	ENSMUSG00000049107	Ntf3	6
758	ENSMUSG00000038216	Pnmt	6
687	ENSMUSG00000068115	Ninl	6
911	ENSMUSG00000038775	Vill	6
159	ENSMUSG00000066058	Cldn19	6
393	ENSMUSG00000109002	Gm38405	6
830	ENSMUSG00000020651	Slc26a4	6
648	ENSMUSG00000040147	Maob	6
50	ENSMUSG00000036545	Adamts2	6
190	ENSMUSG00000021763	Cspg4b	6
987	ENSMUST00000191779.2	ENSMUST00000191779.2	6
572	ENSMUSG00000034997	Htr2a	6
686	ENSMUSG00000026483	Niban1	6
544	ENSMUSG00000046733	Gprc5a	6
936	ENSMUSG00000055560	Zfp459	6
707	ENSMUSG00000046618	Olfml2a	6
892	ENSMUSG00000056144	Trim34a	6
958	ENSMUST00000142109.8	ENSMUST00000142109.8	6
877	ENSMUSG00000054409	Tmem74	6
957	ENSMUST00000140161.2	ENSMUST00000140161.2	6
296	ENSMUSG00000040978	Gm11992	6
133	ENSMUSG00000020698	Cct6b	6
778	ENSMUSG00000026304	Rab17	6
62	ENSMUSG00000021213	Akr1c13	6
619	ENSMUSG00000006777	Krt23	6
155	ENSMUSG00000058152	Chsy3	6
258	ENSMUSG00000064080	Fbln2	6
965	ENSMUST00000161822.2	ENSMUST00000161822.2	6
524	ENSMUSG00000089901	Gm8113	6
561	ENSMUSG00000021613	Hapln1	6
143	ENSMUSG00000000303	Cdh1	6
448	ENSMUSG00000109199	Gm44996	6
360	ENSMUSG00000112304	Gm35206	6
493	ENSMUSG00000114432	Gm49391	6
426	ENSMUSG00000105289	Gm43483	6
779	ENSMUSG00000053219	Raet1e	6
349	ENSMUSG00000100490	Gm28455	6
152	ENSMUSG00000062778	Chia1	6
339	ENSMUSG00000114940	Gm21378	6
199	ENSMUSG00000006711	D130043K22Rik	6
262	ENSMUSG00000053158	Fes	6
